# Supplementary material for: The influence of natural environments on creativity
Source: Front Psychiatry. 2022 Jul 27;13:895213. doi: 10.3389/fpsyt.2022.895213 (PMC9363772; doi:10.3389/fpsyt.2022.895213)
Supplement: Supplementary file 1 [file Data_Sheet_1.xlsx]

## Sheet: Table2
subject no.	group 1=HN 2=MN 3=LN	being away	Fascination	Coherence	Scope	Compatibility	PARS
1	1	3	4	2	3	2	14
2	2	2	2	2	3	2	11
3	3	4	4	4	3	4	19
4	1	3	4	4	4	4	19
5	2	5	5	4	5	5	24
6	3	2	3	3	2	5	15
7	1	4	4	2	4	4	18
8	2	3	4	3	4	5	19
9	3	3	2	4	3	2	14
10	1	4	5	3	4	3	19
11	2	3	3	5	5	3	19
12	3	4	4	3	4	4	19
13	1	3	4	3	3	2	15
14	2	3	3	4	4	4	18
15	3	4	5	3	3	4	19
16	1	5	4	2	4	4	19
17	2	3	3	4	3	4	17
18	3	4	4	3	4	4	19
19	1	4	5	4	5	3	21
20	2	4	4	3	3	3	17
21	3	5	5	5	5	5	25
22	1	4	4	3	4	4	19
23	2	4	3	4	5	4	20
24	3	2	3	3	3	3	14
25	1	4	4	3	4	4	19
26	2	5	5	3	5	5	23
27	3	3	4	4	2	3	16
28	1	5	5	3	5	5	23
29	2	4	3	4	4	5	20
30	3	4	4	3	4	4	19
31	1	5	2	3	4	5	19
32	2	4	3	4	4	4	19
33	3	2	2	4	2	2	12
34	1	4	3	1	4	2	14
35	2	4	4	2	3	5	18
36	3	2	3	3	4	3	15
37	1	4	4	5	3	4	20
38	2	3	2	3	4	4	16
39	3	3	3	4	4	3	17
40	1	4	4	2	4	4	18
41	2	4	4	3	5	4	20
42	3	2	2	2	2	1	9
43	1	5	5	4	3	4	21
44	2	5	5	4	5	5	24
45	3	4	5	4	3	3	19
46	1	4	3	3	5	5	20
47	2	5	5	5	5	5	25
48	3	4	3	4	2	4	17
49	1	4	3	2	4	3	16
50	2	5	5	3	5	5	23
51	3	3	4	4	2	4	17
52	1	4	4	2	3	4	17
53	2	3	4	2	3	4	16
54	3	2	3	3	2	3	13
55	1	4	3	3	3	3	16
56	2	4	5	3	3	5	20
57	3	2	3	4	3	3	15
58	1	4	3	2	4	5	18
59	2	2	3	4	3	4	16
60	3	3	3	4	4	4	18
61	1	5	3	4	5	3	20
62	2	4	4	3	4	5	20
63	3	4	3	4	4	4	19
64	1	5	5	3	4	4	21
65	2	4	3	3	4	5	19
66	3	4	4	3	3	3	17
67	1	4	3	2	4	5	18
68	2	4	5	4	4	3	20
69	3	2	3	2	4	3	14
70	1	3	4	2	4	4	17
71	2	5	5	4	4	4	22
72	3	3	2	4	2	4	15
73	1	4	4	3	4	4	19
74	2	3	4	3	3	4	17
75	3	4	4	5	4	5	22
76	1	4	3	3	4	4	18
77	2	4	5	4	3	4	20
78	3	4	3	4	2	2	15
79	1	4	3	4	3	3	17
80	2	4	4	4	3	4	19
81	3	4	3	4	2	3	16
82	1	4	4	2	3	3	16
83	2	4	5	5	4	4	22
84	3	5	5	3	4	3	20
85	1	4	4	3	3	2	16
86	2	3	3	4	4	5	19
87	3	2	4	2	4	4	16
88	1	4	4	5	3	4	20
89	2	4	3	3	4	5	19
90	3	2	3	3	4	4	16
91	1	4	3	3	5	4	19
92	2	4	5	4	5	4	22
93	3	2	3	4	3	4	16
94	1	4	4	3	3	4	18
95	2	3	3	4	4	3	17
96	3	3	4	3	3	2	15
97	1	5	5	5	4	5	24
98	2	4	4	2	4	2	16
99	3	3	4	4	3	3	17
100	1	5	4	3	4	5	21

## Sheet: Table3
subject no.	group 1=HN 2=MN 3=LN	Fluency (Figural Activity II's Original score)	Originality (Figural Activity II's Original score)	Elaboration (Figural Activity II's Original score)	Flexibility (Figural Activity II's Original score)
1	1	5	0	3	2
2	2	1	0	0	1
3	3	3	1	1	1
4	1	4	3	6	4
5	2	8	0	3	4
6	3	9	0	0	1
7	1	9	2	3	5
8	2	7	1	0	3
9	3	5	0	0	2
10	1	8	0	3	2
11	2	8	0	1	4
12	3	9	0	4	5
13	1	6	0	3	3
14	2	6	3	2	3
15	3	0	0	0	0
16	1	7	1	1	3
17	2	8	2	1	3
18	3	7	0	2	3
20	2	6	2	1	3
21	3	9	3	3	5
22	1	1	0	4	1
23	2	9	4	4	5
24	3	7	0	4	2
25	1	7	3	2	5
26	2	6	1	5	2
27	3	7	0	0	2
28	1	6	1	5	2
29	2	3	0	2	2
30	3	1	0	2	1
31	1	6	2	1	4
32	2	5	3	0	2
33	3	8	2	1	3
34	1	6	0	7	3
35	2	6	2	3	2
36	3	7	0	2	4
37	1	7	1	5	5
38	2	8	0	5	4
39	3	7	1	3	4
40	1	8	2	5	5
41	2	5	1	3	4
42	3	1	1	1	1
43	1	3	1	1	2
44	2	6	2	4	5
45	3	7	0	3	3
46	1	8	1	4	5
47	2	9	3	2	5
48	3	6	0	2	4
49	1	8	1	5	4
50	2	5	2	3	3
51	3	9	0	4	2
52	1	5	0	2	3
53	2	6	1	4	4
54	3	6	0	3	4
55	1	9	3	3	4
56	2	6	2	4	2
57	3	6	0	1	1
58	1	7	2	6	4
59	2	9	1	5	5
60	3	6	1	2	3
61	1	6	2	3	4
62	2	7	1	3	5
63	3	5	1	2	3
64	1	2	2	1	2
65	2	1	0	2	1
66	3	4	0	0	2
67	1	1	0	3	2
68	2	7	1	6	3
69	3	4	0	3	2
70	1	5	1	2	5
71	2	5	0	4	4
72	3	7	1	3	2
73	1	4	2	5	4
74	2	8	1	3	2
75	3	3	0	2	2
76	1	8	1	3	4
77	2	7	5	3	5
78	3	9	2	1	4
79	1	7	4	5	3
80	2	5	0	4	3
81	3	7	1	1	4
82	1	7	3	7	4
83	2	6	2	3	4
84	3	1	0	0	1
85	1	9	0	4	6
86	2	5	1	3	2
87	3	6	3	2	3
88	1	4	0	3	2
89	2	6	0	3	3
90	3	9	2	1	1
91	1	8	0	3	3
92	2	8	0	4	5
93	3	1	0	3	1
94	1	7	0	1	3
95	2	7	1	6	5
96	3	9	1	4	3
97	1	6	0	2	2
98	2	7	2	3	4
99	3	5	2	2	3

## Sheet: Table4
subject no.	group 1=HN 2=MN 3=LN	Fluency	Originality	Elaboration	Flexibility	Total score	Creative index
1	1	15	11	18	13	57	66
2	2	14	13	13	12	52	56
3	3	12	13	13	12	50	53
4	1	14	18	18	16	66	77
5	2	15	11	15	16	57	60
6	3	17	11	11	12	51	52
7	1	15	15	15	18	63	66
8	2	16	15	11	14	56	60
9	3	13	11	11	13	48	48
10	1	17	15	17	13	62	70
11	2	16	13	14	16	59	61
12	3	15	11	17	18	61	66
13	1	14	13	15	14	56	58
14	2	14	16	14	14	58	58
15	3	13	15	16	11	55	61
16	1	14	13	13	14	54	55
17	2	17	16	13	14	60	61
18	3	17	15	17	14	63	67
20	2	15	16	16	14	61	66
21	3	18	17	16	18	69	72
22	1	16	15	17	14	62	70
23	2	18	18	18	18	72	85
24	3	16	13	15	13	57	59
25	1	16	17	14	18	65	69
26	2	14	15	17	13	59	67
27	3	16	16	13	13	58	61
28	1	16	15	17	16	64	67
29	2	13	11	15	13	52	56
30	3	14	15	16	12	57	66
31	1	14	18	15	16	63	73
32	2	17	17	13	13	60	64
33	3	15	15	15	14	59	64
34	1	15	15	18	14	62	68
35	2	14	16	15	13	58	60
36	3	15	13	16	16	60	67
37	1	16	15	17	18	66	72
38	2	16	16	18	16	66	74
39	3	15	13	15	16	61	63
40	1	17	16	18	18	69	81
41	2	15	15	16	16	62	68
42	3	13	13	13	12	51	56
43	1	14	13	13	13	53	55
44	2	15	18	16	18	66	71
45	3	14	11	15	14	54	59
46	1	18	16	16	18	68	79
47	2	18	18	18	19	73	81
48	3	14	15	15	16	60	66
49	1	16	13	18	16	63	72
50	2	14	18	16	14	62	67
51	3	18	15	17	13	63	71
52	1	14	15	17	14	60	62
53	2	16	15	18	16	65	72
54	3	13	11	15	16	55	56
55	1	18	18	18	16	70	81
56	2	14	15	17	13	59	63
57	3	14	11	15	12	52	55
58	1	15	16	16	16	63	68
59	2	16	15	17	18	66	70
60	3	15	15	16	14	60	67
61	1	15	15	15	16	61	66
62	2	15	17	16	18	66	72
63	3	13	16	16	14	59	63
64	1	14	16	15	13	58	63
65	2	14	13	16	12	55	61
66	3	14	13	11	13	51	53
67	1	11	15	16	13	55	59
68	2	17	16	17	14	64	76
69	3	13	15	17	13	58	61
70	1	14	15	17	18	64	76
71	2	14	11	17	16	58	60
72	3	16	15	18	13	63	65
73	1	14	17	17	16	64	70
74	2	18	16	17	13	64	72
75	3	13	13	16	13	55	59
76	1	16	13	15	16	60	62
77	2	17	19	17	18	71	77
78	3	17	17	16	16	66	71
79	1	17	17	17	14	65	69
80	2	15	11	17	14	57	63
81	3	17	15	16	16	63	70
82	1	17	18	19	16	70	80
83	2	15	16	16	16	63	70
84	3	12	15	11	12	50	56
85	1	17	15	16	19	67	72
86	2	14	17	16	13	60	69
87	3	16	18	16	14	64	71
88	1	14	11	16	13	54	58
89	2	16	13	17	14	60	67
90	3	15	15	15	12	57	61
92	2	15	11	16	18	60	67
93	3	15	13	16	12	61	68
94	1	15	11	14	14	54	56
95	2	15	16	18	18	67	78
96	3	15	13	16	14	58	62
97	1	15	15	17	13	60	66
98	2	16	16	17	16	65	70
99	3	13	15	15	14	57	62
